# Supplementary material for: Experimental Analysis of Stress Shielding Effects in Screw Spacers Placed in Porcine Spinal Tissue
Source: J Funct Biomater. 2024 Aug 22;15(8):238. doi: 10.3390/jfb15080238 (PMC11355780; doi:10.3390/jfb15080238)
Supplement: Supplementary file 1 [file jfb-15-00238-s001.zip]

Archive with 3 entries (3 files):
- Experimento1~1.mp4
- Experimento2~1.mp4
- Experimento3~1.mp4
